# Supplementary material for: 5-AzaC Facilitates Somatic Embryogenesis and Germination Across Two Embryogenic Lines in Larix olgensis
Source: Plants (Basel). 2025 Sep 9;14(18):2818. doi: 10.3390/plants14182818 (PMC12473665; doi:10.3390/plants14182818)
Supplement: Supplementary file 1 [file plants-14-02818-s001.zip]

Archive with 1 entries (1 files):
- plants-3838309-supplementary.xlsx
