# Supplementary material for: 5-AzaC Facilitates Somatic Embryogenesis and Germination Across Two Embryogenic Lines in Larix olgensis
Source: Plants (Basel). 2025 Sep 9;14(18):2818. doi: 10.3390/plants14182818 (PMC12473665; doi:10.3390/plants14182818)
Supplement: Supplementary file 1 [file plants-14-02818-s001.zip › plants-3838309-supplementary.xlsx]

## Sheet: S1
ANOVA
		Sum of Squares	Degrees of Freedom	Mean Square	F value	p value
Embryogenic line N2	Between Groups	0.169373	4	0.0423433	75.6131	1.96106e-07
	Within Groups	0.0056	10	0.00056
	Total	0.174973	14
Embryogenic line N4	Between Groups	0.064	4	0.016	30	1.51239e-05
	Within Groups	0.00533333	10	0.000533333
	Total	0.0693333	14
Duncan's test
Embryogenic line N2	Treatment	mean proliferation (g)	standard error	significance (p<0.05)
	5-A-0	0.283333	0.0152753	a
	5-A-1	0.106667	0.0503322	b
	5-A-2	0.01	0	c
	5-A-3	0.0233333	0.0057735	c
	5-A-4	0	0	c
Embryogenic line N4	Treatment	mean proliferation (g)	standard error	significance (p<0.05)
	5-A-0	0.166667	0.051316	a
	5-A-1	0.0166667	0.0057735	b
	5-A-2	0	0	b
	5-A-3	0	0	b
	5-A-4	0	0	b
Note: Values followed by different letters within a column are significantly different according to Duncan's multiple range test (p < 0.05).

## Sheet: S2
ANOVA
		Sum of Squares	Degrees of Freedom	Mean Square	F value	p value
Embryogenic line N2	Between Groups	40990.3	4	10247.6	4.65438	0.0221573
	Within Groups	22017.1	10	2201.71
	Total	63007.4	14
Embryogenic line N4	Between Groups	66542.6	4	16635.6	11.1404	0.00105133
	Within Groups	14932.7	10	1493.27
	Total	81475.3	14
Duncan's test
Embryogenic line N2	Treatment	mean number of somatic embryos (somatic embryo/g)	standard error	significance (p<0.05)
	5-A-0	5.40541	5.40541	b
	5-A-1	106.603	35.5408	a
	5-A-2	142.424	42.4242	a
	5-A-3	57.6923	17.3077	ab
	5-A-4	16.6667	16.6667	b
Embryogenic line N4	Treatment	mean number of somatic embryos (somatic embryo/g)	standard error	significance (p<0.05)
	5-A-0	9.52381	16.4957	b
	5-A-1	172.727	47.2377	a
	5-A-2	120.926	49.5234	a
	5-A-3	48.1481	50.1028	b
	5-A-4	0	0	b
Note: Values followed by different letters within a column are significantly different according to Duncan's multiple range test (p < 0.05).
